# Supplementary material for: Highly Sensitive Virome Characterization of Aedes aegypti and Culex pipiens Complex from Central Europe and the Caribbean Reveals Potential for Interspecies Viral Transmission
Source: Pathogens. 2020 Aug 21;9(9):686. doi: 10.3390/pathogens9090686 (PMC7559857; doi:10.3390/pathogens9090686)
Supplement: Supplementary file 1 [file pathogens-09-00686-s001.zip]

Archive with 15 entries (12 files):
- 2020-08-21 Supplementary files/
- 2020-08-21 Supplementary files/Figure S1-S8.pdf
- __MACOSX/
- __MACOSX/2020-08-21 Supplementary files/
- __MACOSX/2020-08-21 Supplementary files/._Figure S1-S8.pdf
- 2020-08-21 Supplementary files/Table_S1.pdf
- __MACOSX/2020-08-21 Supplementary files/._Table_S1.pdf
- 2020-08-21 Supplementary files/Table_S2.pdf
- __MACOSX/2020-08-21 Supplementary files/._Table_S2.pdf
- 2020-08-21 Supplementary files/Table_S3.pdf
- __MACOSX/2020-08-21 Supplementary files/._Table_S3.pdf
- 2020-08-21 Supplementary files/Table_S4.pdf
- __MACOSX/2020-08-21 Supplementary files/._Table_S4.pdf
- 2020-08-21 Supplementary files/Table_S5.pdf
- __MACOSX/2020-08-21 Supplementary files/._Table_S5.pdf
